# Supplementary material for: Obstetric Complications and Pregnancy Outcomes in Cancer Survivors: A Systematic Review and Meta-Analysis
Source: Cancers (Basel). 2025 Dec 8;17(24):3924. doi: 10.3390/cancers17243924 (PMC12731054; doi:10.3390/cancers17243924)
Supplement: Supplementary file 1 [file cancers-17-03924-s001.zip]

Archive with 1 entries (1 files):
- cancers-3984560-supplementary-proof done.pdf
